# Supplementary material for: Role of microbiota and microbiota‐derived short‐chain fatty acids in PDAC
Source: Cancer Med. 2022 Oct 7;12(5):5661–75. doi: 10.1002/cam4.5323 (PMC10028056; doi:10.1002/cam4.5323)
Supplement: Supplementary file 1 — Appendix S1 [file CAM4-12-5661-s001.xlsx]

## Sheet: Sayfa1
Paper	Microorganism or Genus	Oral vs. Gut	PDAC(High/Low)	Reference
Therapeutic potential of microbial modulation in pancreatic cancer(2021)	Porphyromonas gingivalis	Oral	High	1
	Aggregatibacter actinomycetemcomitans	Oral	High
	Veillonella	Gut	High
	Klebsiella	Gut	High
	Selenomonas	Gut	High
	Prevotella	Gut	High
	Hallella	Gut	High
	Enterobacter	Gut	High
	Bifidobacterium	Gut	Low
	Coprococcus	Gut	Low
	Clostridium	Gut	Low
	Blautia	Gut	Low
	Flavonifractor	Gut	Low
	Anaerostipes	Gut	Low
	Bacteroidetes	Gut	High
	Firmicutes	Gut	Low
	Proteobacteria	Gut	High
	Synergistetes	Gut	High
	Euryarchaeota	Gut	High
	Bacteroides spp.	Pancreatic cysts	High
	Escherichia/ Shigella	Pancreatic cysts	High
	Fusobacterium acidaminococcus	Pancreatic cysts	High
	Sphingomonas	Pancreatic cysts	High
	Bifidobacterium spp.	Pancreatic cysts	High
	F. nucleatum	Oral	High
	Granulicatella adiacens	Oral	High
	Gammaproteobacteria	Gut	High
	Pseudoxanthomonas	Gut	High
	Streptomyces	Gut	High
	Saccharopolyspora	Gut	High
	Bacillus clausii	Gut	High
	Malassezia(fungal genus)	Gut	High
The microbiota and microbiome in pancreatic cancer: more influential than expected(2019)	Helicobacter pylori	Gut	High	2
	Bactibilia	Gut	High
	Enterobacter	Gut	High
	Enterococcus spp.	Gut	High
	E. coli	Gut	High
	P. gingivalis	Oral	High
	Fusobacterium	Oral	High
	N. elongata	Oral	High
	S. mitis	Oral	High
	HBV/HCV(Hepatitis C Virus)(hepatotropic viruses)	Gut	High
	TTV(hepatotropic viruses)	Pancreas and Gut	High
	Corynebacterium	Gut	High
	Aggregatibacter	Gut	High
	Bacteroides	Gut	High
	Granulicatella adiacens	Gut	High
	Leptotrichia	Gut	High
	Porphyromonas	Gut	High
Gut Microbiota: Its Potential Roles in Pancreatic Cancer(2020)	Enterobacteriaceae	Gut	High	3
	Enterococcus faecalis	Gut	High
	Porphyromonas gingivalis	Oral	High
	Firmicutes	Gut	High
	Roseburia intestinalis	Gut	Low
	Faecalibacterium prausnitzii	Gut	Low
Fecal microbiome signatures of pancreatic cancer patients(2019)	Firmicutes	Gut	Low	4
	Bacteroidetes	Gut	High
	Tenericutes	Gut	Low
	Verrucomicrobia	Gut	Low
	Proteobacteria	Gut	Low
	Actinobacteria	Gut	Low
Variations of oral microbiota are associated with pancreatic diseases including pancreatic cancer(2012)	Neisseria elongate	Oral	Low	5
	Streptococcus mitis	Oral	Low
Gut microbial profile analysis by MiSeq sequencing of pancreatic carcinoma patients in China(2017)	Gemmiger	Gut	Low	6
	Bifidobacterium	Gut	Low
	Coprococcus	Gut	Low
	Clostridium IV	Gut	Low
	Blautia	Gut	Low
	Flavonifractor	Gut	Low
	Anaerostipes	Gut	Low
	Butyricicoccus	Gut	Low
	Dorea	Gut	Low
References
1	Chandra V, McAllister F. Therapeutic potential of microbial modulation in pancreatic cancer. Gut. 2021 Aug;70(8):1419–1425.
2	Wei MY, Shi S, Liang C, Meng QC, Hua J, Zhang YY, et al. The microbiota and microbiome in pancreatic cancer: more influential than expected. Mol Cancer. 2019 May 20;18(1):97.
3	Li Q, Jin M, Liu Y, Jin L. Gut Microbiota: Its Potential Roles in Pancreatic Cancer. Front Cell Infect Microbiol. 2020;10(10):1–9. https://doi.org/10. 3389/fcimb.2020.572492
4	Half E, Keren N, Reshef L, Dorfman T, Lachter I, Kluger Y, et al. Fecal microbiome signatures of pancreatic cancer patients. Sci Rep. 2019;9(1):16801.
5	Farrell JJ, Zhang L, Zhou H, Chia D, Elashoff D, Akin D, et al. Variations of oral microbiota are associated with pancreatic diseases including pancreatic cancer. Gut. 2012 Apr;61(4):582–588.
6	Ren Z, Jiang J, Xie H, Li A, Lu H, Xu S yan, et al. Gut microbial profile analysis by MiSeq sequencing of pancreatic carcinoma patients in China. Oncotarget. 2017;8 (56):95176‐95191.
